# Supplementary material for: Functional Characterization of SMG7 Paralogs in Arabidopsis thaliana
Source: Front Plant Sci. 2018 Nov 6;9:1602. doi: 10.3389/fpls.2018.01602 (PMC6232500; doi:10.3389/fpls.2018.01602)
Supplement: TABLE S1 — Primers used in this study. [file Table_1.XLSX]

## Sheet: Sheet1
Primers used in this study
Name	Sequence	Note
F-SMG7-SpeI	TCTCGACTAGTAAATCACAACC	cloning
R-SMG7-HpaI	TTTAGTTAACCTTATCAAAAGCAAC	cloning
F-SMG7-K77E	TGGCAGTTGCATTACGAACGGATTGAATATT	cloning
R-SMG7-K77E	AATATTCAATCCGTTCGTAATGCAACTGCCA	cloning
F-SMG7-R185E	CTTGGTGATCTGGCTGAGTATAAAGGAATGTA	cloning
R-SMG7-R185E	TACATTCCTTTATACTCAGCCAGATCACCAAG	cloning
SMG7::SMG7-SbfI	CCTGCAGGAAGCCAATTACAACTGAAAGTCTC	cloning
SMG7::SMG7-SacI	GAGCTCGTTGAAGGAGAGAGGGCTTGAC	cloning
SMG7L-3F	ATCTGAAAGCACATGAACATCCT	qPCR of SMG7L-SL1 region
SMG7L-3R	CAGGCCAAGATTTTGCAGCTT	qPCR of SMG7L-SL1 region
SMG7L-1F	AGAAGAACAGGTCATCTCCATTGC	qPCR of SMG7L-SL2 region
SMG7L-1R	GGCCATAAATCAATTCCGGCAAC	qPCR of SMG7L-SL2 region
SMG7-qF1	GCAGAGGGGGATTCCAGGAGCA	qPCR of SMG7-S1 region
SMG7-qR1	TTGCAAGCTGATGATGTGGGTTTCC	qPCR of SMG7-S1 region
SMG7-qF4	TGTTGAGCCTGCCAGAAACT	qPCR of SMG7-S2 region
SMG7-qR4	GGATCTCCCAGTTGCACACA	qPCR of SMG7-S2 region
SMG7-qF3	TGAATTACGCCACCTCTGGG	qPCR of SMG7-S3 region
SMG7-qR3	GCTTGGACCTGTGAAGTTGG	qPCR of SMG7-S3 region
NMD3-PTC-qF2	TACGGAAGAGTGCGAGATGTGG	qPCR of At2g37340
NMD3-PTC-qR2	GGGATCACCAAATTCAACGAAAGC	qPCR of At2g37340
NMD3+PTC-qF2	CGCCTTGGCGATTCTGTTTGTAG	qPCR of At2g37340
NMD2-PTC-qF2	TGCTGTGCATGAAATAAAGAGAAAA	qPCR of At2g45670
NMD2-PTC-qR2	TCGTGGTTCCTTCGGGGAAT	qPCR of At2g45670
NMD2+PTC-qF2	TGCTGTGCATGAAATAAAGGGATGT	qPCR of At2g45670
AT5G46490 -qF1	TCTACCGAATGGAATCGCGGA	qPCR of At5g46490
AT5G46490-qR1	TCAGCGGTGTGATCTTCAATGCC	qPCR of At5g46490
